# Supplementary material for: DNA-Binding Protein A Is Actively Secreted in a Calcium-and Inflammasome-Dependent Manner and Negatively Influences Tubular Cell Survival
Source: Cells. 2024 Oct 21;13(20):1742. doi: 10.3390/cells13201742 (PMC11506473; doi:10.3390/cells13201742)
Supplement: Supplementary file 1 [file cells-13-01742-s001.zip]

Archive with 1 entries (1 files):
- cells-3221631-supplementary.pdf
